# Supplementary material for: Long and Short Duration Exposures to the Selective Serotonin Reuptake Inhibitors (SSRIs) Fluoxetine, Paroxetine and Sertraline at Environmentally Relevant Concentrations Lead to Adverse Effects on Zebrafish Behaviour and Reproduction
Source: Toxics. 2023 Feb 4;11(2):151. doi: 10.3390/toxics11020151 (PMC9966831; doi:10.3390/toxics11020151)
Supplement: Supplementary file 1 [file toxics-11-00151-s001.zip]

Archive with 1 entries (1 files):
- toxics-2201863-supplementary.pdf
